# Supplementary material for: Crossing of the Cystic Barriers of Toxoplasma gondii by the Fluorescent Coumarin Tetra-Cyclopeptide
Source: Molecules. 2021 Dec 11;26(24):7506. doi: 10.3390/molecules26247506 (PMC8708940; doi:10.3390/molecules26247506)
Supplement: Supplementary file 1 [file molecules-26-07506-s001.zip]

Archive with 1 entries (1 files):
- molecules-1480662-supplementary.pdf
